# Supplementary material for: Ensuring Appropriate Representation in Artificial Intelligence–Generated Medical Imagery: Protocol for a Methodological Approach to Address Skin Tone Bias
Source: JMIR AI. 2024 Nov 27;3:e58275. doi: 10.2196/58275 (PMC11635324; doi:10.2196/58275)
Supplement: Multimedia Appendix 1 [file ai_v3i1e58275_app1.zip]

Archive with 100 entries (100 files):
- 82 custom GPT.png
- 42 custom GPT.png
- 31 custom GPT.png
- 61 custom GPT.png
- 11 custom GPT.png
- 39 custom GPT.png
- 22 custom GPT.png
- 33 custom GPT.png
- 48 custom GPT.png
- 58 custom GPT.png
- 36 custom GPT.png
- 02 custom GPT.png
- 87 custom GPT.png
- 49 custom GPT.png
- 45 custom GPT.png
- 51 custom GPT.png
- 17 custom GPT.png
- 57 custom GPT.png
- 03 custom GPT.png
- 64 custom GPT.png
- 35 custom GPT.png
- 01 custom GPT.png
- 76 custom GPT.png
- 73 custom GPT.png
- 78 custom GPT.png
- 95 custom GPT.png
- 98 custom GPT.png
- 09 custom GPT.png
- 69 custom GPT.png
- 63 custom GPT.png
- 12 custom GPT.png
- 59 custom GPT.png
- 93 custom GPT.png
- 80 custom GPT.png
- 54 custom GPT.png
- 96 custom GPT.png
- 52 custom GPT.png
- 81 custom GPT.png
- 26 custom GPT.png
- 92 custom GPT.png
- 67 custom GPT.png
- 18 custom GPT.png
- 77 custom GPT.png
- 16 custom GPT.png
- 85 custom GPT.png
- 21 custom GPT.png
- 91 custom GPT.png
- 40 custom GPT.png
- 68 custom GPT.png
- 72 custom GPT.png
- 07 custom GPT.png
- 23 custom GPT.png
- 62 custom GPT.png
- 28 custom GPT.png
- 27 custom GPT.png
- 84 custom GPT.png
- 89 custom GPT.png
- 32 custom GPT.png
- 34 custom GPT.png
- 47 custom GPT.png
- 90 custom GPT.png
- 13 custom GPT.png
- 94 custom GPT.png
- 38 custom GPT.png
- 53 custom GPT.png
- 74 custom GPT.png
- 88 custom GPT.png
- 30 custom GPT.png
- 08 custom GPT.png
- 79 custom GPT.png
- 55 custom GPT.png
- 14 custom GPT.png
- 29 custom GPT.png
- 70 custom GPT.png
- 05 custom GPT.png
- 65 custom GPT.png
- 37 custom GPT.png
- 99 custom GPT.png
- 15 custom GPT.png
- 60 custom GPT.png
- 66 custom GPT.png
- 46 custom GPT.png
- 44 custom GPT.png
- 43 custom GPT.png
- 10 custom GPT.png
- 24 custom GPT.png
- 19 custom GPT.png
- 06 custom GPT.png
- 41 custom GPT.png
- 86 custom GPT.png
- 100 custom GPT.png
- 56 custom GPT.png
- 20 custom GPT.png
- 83 custom GPT.png
- 50 custom GPT.png
- 25 custom GPT.png
- 04 custom GPT.png
- 97 custom GPT.png
- 71 custom GPT.png
- 75 custom GPT.png
