# Supplementary material for: Ensuring Appropriate Representation in Artificial Intelligence–Generated Medical Imagery: Protocol for a Methodological Approach to Address Skin Tone Bias
Source: JMIR AI. 2024 Nov 27;3:e58275. doi: 10.2196/58275 (PMC11635324; doi:10.2196/58275)
Supplement: Multimedia Appendix 2 [file ai_v3i1e58275_app2.zip]

Archive with 25 entries (25 files):
- 25.andrewo999_a_photograph_showing_an_example_of_psoriasis_c94162cd-30da-4eac-b834-3443cf8b5410.PNG
- 05.andrewo999_a_photograph_showing_an_example_of_psoriasis_35836280-eb45-40d6-98e2-fcfb0b27a3e8.PNG
- 10.andrewo999_a_photograph_showing_an_example_of_psoriasis_5ac7ceca-20bf-455c-b4a8-107473ffe4e3.PNG
- 24.andrewo999_a_photograph_showing_an_example_of_psoriasis_c8654a22-6ece-472e-afd7-a6c83960d4a3.PNG
- 21.andrewo999_a_photograph_showing_an_example_of_psoriasis_ab7db12b-77fd-44e4-bb90-8d644afa5c33.PNG
- 22.andrewo999_a_photograph_showing_an_example_of_psoriasis_b2ceeb86-013c-46a5-a51c-27c68ccc0a88.PNG
- 01.andrewo999_a_photograph_showing_an_example_of_psoriasis_0361d45a-815a-47cb-96b2-28fa38d1a15b.PNG
- 13.andrewo999_a_photograph_showing_an_example_of_psoriasis_65546094-4824-4628-a722-dcb8ea52d277.PNG
- 11.andrewo999_a_photograph_showing_an_example_of_psoriasis_5c374a6f-f4ff-4bec-9af9-c0d467006bce.PNG
- 16.andrewo999_a_photograph_showing_an_example_of_psoriasis_76b426a6-6b5b-461f-b61c-eb945b458837.PNG
- 09.andrewo999_a_photograph_showing_an_example_of_psoriasis_594073b5-0f0a-4065-9479-119d84b78453.PNG
- 20.andrewo999_a_photograph_showing_an_example_of_psoriasis_aaaad0b1-09c9-427d-829c-d737cf6f7f6d.PNG
- 03.andrewo999_a_photograph_showing_an_example_of_psoriasis_230c606d-e0f1-47ca-970d-fc8f317c4e2c.PNG
- 15.andrewo999_a_photograph_showing_an_example_of_psoriasis_735dd934-0578-4dd9-9363-aecbb9b93009.PNG
- 06.andrewo999_a_photograph_showing_an_example_of_psoriasis_42de7ef9-d1d8-4e62-895f-20737923d228.PNG
- 08.andrewo999_a_photograph_showing_an_example_of_psoriasis_59262e03-744f-4153-ae4d-29ec70bfb57f.PNG
- 14.andrewo999_a_photograph_showing_an_example_of_psoriasis_7185c6d2-58b0-4a4e-86cb-b3cfc40694a4.PNG
- 12.andrewo999_a_photograph_showing_an_example_of_psoriasis_613592eb-6e7f-4144-98bd-f182ee5622d8.PNG
- 07.andrewo999_a_photograph_showing_an_example_of_psoriasis_4ccfbc4f-1cb4-410c-a636-48632260222b.PNG
- 19.andrewo999_a_photograph_showing_an_example_of_psoriasis_98f05d76-8a9f-474e-ab2b-6b65e040e0d4.PNG
- 23.andrewo999_a_photograph_showing_an_example_of_psoriasis_c5ac60d9-4084-4467-bf1f-d8b9cbfb6098.PNG
- 17.andrewo999_a_photograph_showing_an_example_of_psoriasis_8dc5ce74-95ec-448d-9cb0-2beeb780943a.PNG
- 02.andrewo999_a_photograph_showing_an_example_of_psoriasis_0d1963fc-5ce7-4200-a06d-53a0b0e5ec5d.PNG
- 18.andrewo999_a_photograph_showing_an_example_of_psoriasis_8fbff582-38ab-4fa8-b06d-0ecf9a800843.PNG
- 04.andrewo999_a_photograph_showing_an_example_of_psoriasis_34a02b12-0333-43d0-b53b-3cf6597deaf9.PNG
