# Supplementary material for: Ensuring Appropriate Representation in Artificial Intelligence–Generated Medical Imagery: Protocol for a Methodological Approach to Address Skin Tone Bias
Source: JMIR AI. 2024 Nov 27;3:e58275. doi: 10.2196/58275 (PMC11635324; doi:10.2196/58275)
Supplement: Multimedia Appendix 3 [file ai_v3i1e58275_app3.zip]

Archive with 97 entries (97 files):
- 50.jpeg
- 27.JPG
- 53.jpeg
- 25.JPG
- 55.jpeg
- 34.jpeg
- 28.JPG
- 49.jpeg
- 45.jpeg
- 57.WEBP
- 54.jpeg
- 77.WEBP
- 09.PNG
- 47.jpeg
- 62.jpeg
- 83.WEBP
- 26.JPG
- 84.WEBP
- 29.JPG
- 02.PNG
- 91.WEBP
- 51.jpeg
- 65.WEBP
- 79.WEBP
- 22.JPG
- 19.JPG
- 78.WEBP
- 52.jpeg
- 85.WEBP
- 73.WEBP
- 46.jpeg
- 13.PNG
- 24.JPG
- 88.WEBP
- 94.WEBP
- 20.JPG
- 14.PNG
- 37+38.jpeg
- 69.WEBP
- 74.WEBP
- 10.PNG
- 96.JPG
- 68.WEBP
- 21.JPG
- 17.JPG
- 93.WEBP
- 35+36.jpeg
- 81.WEBP
- 66.WEBP
- 42.jpeg
- 48.jpeg
- 16.JPG
- 08.JPG
- 59.WEBP
- 70.WEBP
- 15.JPG
- 30.JPG
- 99.JPG
- 63.jpeg
- 39+40.jpeg
- 01.PNG
- 33.jpeg
- 07.JPG
- 86.WEBP
- 60.WEBP
- 32 (main image).jpeg
- 11.PNG
- 12.PNG
- 87.WEBP
- 71.WEBP
- 98.JPG
- 82.WEBP
- 04.PNG
- 67.WEBP
- 100.JPG
- 76.WEBP
- 23.JPG
- 18.JPG
- 05.PNG
- 41.jpeg
- 61.WEBP
- 03.PNG
- 43.jpeg
- 92.WEBP
- 56.jpeg
- 89.WEBP
- 80.WEBP
- 31.JPG
- 75.WEBP
- 90.WEBP
- 97.JPG
- 06.PNG
- 72.WEBP
- 64.WEBP
- 95.WEBP
- 44.jpeg
- 58.WEBP
